# Supplementary material for: Plasma Functionalization of Multi-Walled Carbon Nanotubes for Ammonia Gas Sensors
Source: Materials (Basel). 2022 Oct 18;15(20):7262. doi: 10.3390/ma15207262 (PMC9607432; doi:10.3390/ma15207262)
Supplement: Supplementary file 1 [file materials-15-07262-s001.zip]

Archive with 1 entries (1 files):
- materials-1962697-supplementary.pdf
